# Supplementary material for: Identification of Resting-State Network Functional Connectivity and Brain Structural Signatures in Fibromyalgia Using a Machine Learning Approach
Source: Biomedicines. 2022 Nov 22;10(12):3002. doi: 10.3390/biomedicines10123002 (PMC9775534; doi:10.3390/biomedicines10123002)
Supplement: Supplementary file 1 [file biomedicines-10-03002-s001.zip]

Archive with 1 entries (1 files):
- biomedicines-1995377-supplementary.pdf
